# Supplementary material for: Insights into the Genomic Regions and Candidate Genes of Senescence-Related Traits in Upland Cotton via GWAS
Source: Int J Mol Sci. 2022 Aug 2;23(15):8584. doi: 10.3390/ijms23158584 (PMC9368895; doi:10.3390/ijms23158584)
Supplement: Supplementary file 1 [file ijms-23-08584-s001.zip]

Archive with 2 entries (2 files):
- Supplementary Figrue S1¿CS8.pdf
- Supplementary Table S1¿CS7.xlsx
